# Supplementary material for: Post-pandemic surge of Mycoplasma pneumoniae in Ontario, 2024: molecular surveillance and resistance trends relative to 2018–2023
Source: J Clin Microbiol. 2026 Jun 12;64(7):e00188-26. doi: 10.1128/jcm.00188-26 (PMC13343838; doi:10.1128/jcm.00188-26)
Supplement: Table S1 — Genetic analysis of study isolates, including year, p1 subtyping, and mutation analysis of antimicrobial resistance markers. [file jcm.00188-26-s0002.xlsx]

## Sheet: Sheet1
Table S1: Genetic analysis of study isolates including year, p1 subtyping and mutation analysis of antimicrobial resistance markers
including SNVs in 23S (A2063, A2064), L22 (C9, C204) and parC (C369),
and amino acid substitutions in L4 (K27, M144) and GyrA (D149, A533, A581, C705). ND=no data.
STUDY_ID	YEAR	P1_TYPE	23S_A2063 SNV	23S_A2064 SNV	GYRA_D149	GYRA_A533	GYRA_A581	GYFA_C705	parC_C369 SNV	L4_K27	L4_M144	L22_C9 SNV	L22_C204 SNV
106	2018	2c	A	A	G	S	A	G	G	K	V	C	C
107	2018	1	A	A	D	A	A	C	C	K	M	C	T
116	2018	1	A	A	D	A	A	C	C	K	M	C	T
117	2018	2	A	A	D	S	A	G	G	K	V	C	C
125	2018	1	A	A	D	A	A	C	C	K	M	C	T
126	2018	2c	A	A	G	S	A	G	G	K	V	C	C
135	2018	1	A	A	D	A	A	C	C	K	M	C	T
136	2018	2	A	A	D	S	A	G	G	K	V	C	C
140	2018	ND	A	A	ND	ND	ND	ND	ND	ND	ND	ND	ND
141	2018	ND	A	A	D	A	A	C	C	K	M	C	T
142	2018	ND	A	A	D	A	A	C	C	K	M	C	T
143	2018	ND	A	A	D	A	A	C	C	K	M	C	T
144	2018	ND	ND	A	ND	ND	ND	ND	G	K	V	ND	ND
150	2018	ND	A	A	G	S	A	G	G	K	V	C	C
151	2018	ND	A	A	D	S	A	G	G	K	V	C	C
152	2018	ND	G	A	D	S	A	G	G	K	V	C	C
153	2018	ND	G	A	D	S	A	G	G	K	V	C	C
154	2018	ND	A	A	ND	ND	ND	ND	C	K	M	C	T
160	2018	ND	A	A	D	A	A	C	G	K	V	C	T
161	2018	ND	ND	A	D	A	A	C	C	K	M	C	T
162	2018	ND	A	A	D	A	A	C	C	K	M	C	T
164	2018	ND	A	A	ND	ND	ND	ND	G	ND	ND	ND	ND
171	2018	ND	A	A	ND	ND	ND	ND	ND	K	V	C	C
172	2018	ND	A	A	G	S	A	G	G	K	V	C	C
173	2018	ND	A	A	ND	ND	ND	ND	ND	ND	ND	ND	ND
175	2018	ND	A	A	G	S	A	G	G	K	V	C	C
181	2018	ND	A	A	G	S	A	G	G	K	V	C	C
182	2018	ND	A	A	ND	ND	ND	ND	ND	ND	ND	ND	ND
183	2018	ND	A	A	D	A	A	C	C	K	M	ND	ND
192	2018	ND	A	A	D	A	A	C	C	K	M	C	T
193	2018	ND	A	A	ND	ND	ND	ND	G	K	V	C	C
194	2018	ND	A	A	D	A	A	C	C	K	M	C	T
196	2018	ND	A	A	D	A	T	C	C	K	M	C	T
202	2018	ND	A	A	D	A	A	C	C	K	M	C	T
203	2018	ND	A	A	D	A	A	C	C	K	M	C	T
204	2018	ND	A	A	ND	ND	ND	ND	C	K	M	C	T
205	2018	ND	A	A	ND	ND	ND	ND	C	K	M	C	T
213	2018	ND	A	A	ND	ND	ND	ND	G	K	V	C	C
215	2018	ND	A	A	G	S	A	G	G	K	V	C	C
216	2018	ND	A	A	G	S	A	G	G	K	V	C	C
22	2018	1	A	A	D	A	A	C	C	K	M	C	T
223	2018	ND	A	A	ND	ND	ND	ND	G	K	V	C	C
224	2018	ND	A	A	ND	ND	ND	ND	C	K	M	C	T
225	2018	ND	A	A	D	A	A	C	C	K	M	C	T
226	2018	ND	A	A	D	A	A	C	C	K	M	C	T
23	2018	1	A	A	D	A	A	C	C	K	M	C	T
233	2018	ND	A	A	G	S	A	G	G	K	V	C	C
234	2018	ND	A	A	G	S	A	G	G	K	V	C	C
236	2018	ND	A	A	ND	ND	ND	ND	C	K	M	C	T
237	2018	ND	A	A	G	S	A	G	G	K	V	C	C
24	2018	2c	A	A	G	S	A	G	G	K	V	C	C
25	2018	1	A	A	D	A	A	C	C	K	M	C	T
26	2018	1	A	A	D	A	A	C	C	K	M	C	T
27	2018	1	A	A	D	A	A	C	C	K	M	C	T
28	2018	1	A	A	D	A	A	C	C	K	M	C	T
29	2018	1	A	A	D	A	A	C	C	K	M	C	T
30	2018	2	A	A	D	S	A	G	G	K	V	C	C
31	2018	1	A	A	D	A	A	C	C	K	M	C	T
32	2018	1	A	A	D	A	A	C	C	K	M	C	T
33	2018	1	G	A	D	A	A	C	C	K	M	C	T
34	2018	2c	A	A	G	S	A	G	G	K	V	C	C
68	2018	1	A	A	D	A	A	C	C	K	M	C	T
69	2018	2c	A	A	G	S	A	G	G	K	V	C	C
70	2018	2c	G	A	G	S	A	G	G	K	V	C	C
77	2018	1	A	A	D	A	A	C	C	K	M	C	T
78	2018	2c	A	A	G	S	A	G	G	K	V	C	C
79	2018	1	A	A	D	A	A	C	C	K	M	C	T
88	2018	1	A	A	D	A	A	C	C	K	M	C	T
89	2018	2c	A	A	G	S	A	G	G	K	V	C	C
97	2018	2c	A	A	G	S	A	G	G	K	V	C	C
98	2018	1	G	A	D	A	A	C	C	K	M	C	T
100	2019	2c	A	A	G	S	A	G	G	K	V	C	C
101	2019	2	A	A	D	S	A	G	G	K	V	C	C
102	2019	ND	A	A	D	S	A	G	G	K	V	C	C
104	2019	2c	A	A	G	S	A	G	G	K	V	C	C
105	2019	1	A	A	D	A	A	C	C	K	M	C	T
108	2019	2	A	A	D	S	A	G	G	K	V	C	C
110	2019	ND	G	A	G	S	A	G	G	K	V	C	C
111	2019	1	A	A	D	A	A	C	C	K	M	C	T
112	2019	2c	A	A	G	S	A	G	G	K	V	C	C
113	2019	1	G	A	D	A	A	C	C	K	M	C	T
114	2019	2c	A	A	G	S	A	G	G	K	V	C	C
115	2019	1	A	A	D	A	T	C	C	N	M	C	T
118	2019	1	A	A	D	A	A	C	C	K	M	C	T
119	2019	1	A	A	D	A	A	C	C	K	M	C	T
120	2019	1	G	A	D	A	A	C	C	K	M	C	T
121	2019	1	A	A	D	A	A	C	C	K	M	C	T
123	2019	1	A	A	D	A	T	C	C	N	M	C	T
124	2019	1	A	A	D	A	A	C	C	K	M	C	T
127	2019	1	A	A	D	A	A	C	C	K	M	C	T
128	2019	1	A	A	D	A	A	C	C	K	M	C	T
129	2019	1	A	A	D	A	A	C	C	K	M	C	T
130	2019	1	A	A	D	A	A	C	C	K	M	C	T
132	2019	1	A	A	D	A	A	C	C	K	M	C	T
134	2019	1	A	A	D	A	A	C	C	K	M	C	T
137	2019	1	A	A	D	A	A	C	C	K	M	C	T
145	2019	ND	A	A	D	A	A	C	C	K	M	C	T
146	2019	ND	A	A	G	S	A	G	G	K	V	C	C
147	2019	ND	A	A	ND	ND	ND	ND	C	ND	ND	C	T
149	2019	ND	A	A	D	A	A	C	C	K	M	C	T
156	2019	ND	A	A	D	A	A	C	C	K	M	C	T
158	2019	ND	A	A	ND	ND	ND	ND	ND	ND	ND	C	T
159	2019	ND	A	A	D	A	A	C	C	K	M	C	T
166	2019	ND	A	A	D	S	A	G	G	K	V	C	C
168	2019	ND	T	A	ND	A	ND	ND	C	N	M	C	T
169	2019	ND	A	A	ND	ND	ND	ND	C	K	M	C	T
176	2019	ND	G	A	D	A	A	C	C	K	M	C	T
177	2019	ND	A	A	G	S	A	G	G	K	V	C	C
178	2019	ND	A	A	ND	ND	ND	ND	G	K	V	C	C
179	2019	ND	A	A	ND	ND	ND	ND	C	K	M	C	T
180	2019	ND	G	A	D	A	A	C	ND	K	M	C	T
186	2019	ND	A	A	D	A	A	C	C	K	M	ND	ND
188	2019	ND	A	A	D	A	A	C	C	K	M	C	T
189	2019	ND	A	A	D	A	A	C	C	K	M	C	T
190	2019	ND	A	A	D	A	A	C	C	K	M	C	T
191	2019	ND	A	A	G	S	A	G	G	K	V	C	C
197	2019	ND	A	A	G	S	A	G	G	ND	ND	ND	ND
198	2019	ND	A	A	ND	ND	ND	ND	G	K	V	C	C
199	2019	ND	C	A	D	A	A	C	C	K	M	C	T
200	2019	ND	A	A	G	S	A	G	G	K	V	C	C
201	2019	ND	A	A	D	A	A	C	C	K	M	C	T
206	2019	ND	A	A	D	A	A	G	C	K	M	C	T
207	2019	ND	A	A	G	S	A	G	G	K	V	C	C
210	2019	ND	A	A	ND	ND	ND	ND	ND	K	M	C	T
217	2019	ND	A	A	D	A	T	C	C	N	M	C	T
218	2019	ND	A	A	G	S	A	G	G	K	V	C	C
219	2019	ND	A	A	ND	ND	ND	ND	C	K	M	ND	ND
220	2019	ND	A	A	G	S	A	G	G	K	V	C	C
221	2019	ND	A	A	G	S	A	G	G	K	V	C	C
227	2019	ND	A	A	D	A	A	C	C	K	M	C	T
229	2019	ND	A	A	ND	ND	ND	ND	C	K	M	C	T
230	2019	ND	A	A	G	S	A	G	G	K	V	C	C
231	2019	ND	A	G	ND	ND	ND	ND	ND	ND	ND	ND	ND
232	2019	ND	A	A	D	A	A	C	C	K	M	C	T
238	2019	ND	A	A	G	S	A	G	G	K	V	C	C
239	2019	ND	A	A	ND	ND	ND	ND	G	K	V	C	C
240	2019	ND	A	A	D	A	T	C	C	N	M	C	T
241	2019	ND	A	A	G	S	A	G	G	K	V	C	C
242	2019	ND	A	A	ND	ND	ND	ND	C	ND	ND	ND	ND
243	2019	ND	A	A	G	S	A	G	G	K	V	C	C
244	2019	ND	A	A	ND	ND	ND	ND	C	K	M	C	T
245	2019	ND	A	A	D	A	A	C	C	K	M	C	T
246	2019	ND	G	A	ND	ND	ND	ND	C	K	M	C	T
247	2019	ND	A	A	D	A	A	C	C	K	M	C	T
35	2019	1	A	A	D	A	A	C	C	K	M	C	T
36	2019	2c	G	A	G	S	A	G	G	K	V	C	C
37	2019	1	A	A	D	A	A	C	C	K	M	C	T
38	2019	1	A	A	D	A	A	C	C	K	M	C	T
39	2019	2c	A	A	G	S	A	G	G	K	V	C	C
40	2019	1	A	A	D	A	T	C	C	N	M	C	T
41	2019	2c	A	A	G	S	A	G	G	K	V	C	C
42	2019	1	A	A	D	A	A	C	C	K	M	C	T
43	2019	1	A	A	ND	ND	ND	ND	ND	ND	ND	ND	ND
44	2019	1	A	A	D	A	A	C	C	K	M	C	T
46	2019	2	A	A	D	S	A	G	G	K	V	C	C
47	2019	1	A	A	D	A	A	C	C	K	M	C	T
48	2019	1	A	A	D	A	A	C	C	K	M	C	T
49	2019	2c	A	A	G	S	A	G	G	K	V	C	C
50	2019	1	G	A	D	A	A	C	C	K	M	C	T
51	2019	1	A	A	D	A	A	C	C	K	M	C	T
52	2019	2c	A	A	G	S	A	G	G	K	V	C	C
53	2019	2c	A	A	G	S	A	G	G	K	V	C	C
54	2019	1	A	A	D	A	A	C	C	K	M	C	T
62	2019	1	A	A	D	A	A	C	C	K	M	C	T
63	2019	1	A	A	D	A	A	C	C	K	M	C	T
64	2019	2	A	A	D	S	A	G	G	K	V	C	C
66	2019	2c	A	A	G	S	A	G	G	K	V	C	C
67	2019	1	G	A	D	A	A	C	C	K	M	C	T
71	2019	1	A	A	D	A	T	C	C	N	M	C	T
72	2019	2c	A	A	G	S	A	G	G	K	V	C	C
73	2019	2c	A	A	G	S	A	G	G	K	V	C	C
74	2019	1	A	G	D	A	A	C	C	K	M	C	T
75	2019	1	A	A	D	A	A	C	C	K	M	C	T
80	2019	1	A	A	D	A	A	C	C	K	M	C	T
81	2019	2c	A	A	G	S	A	G	G	K	V	C	C
82	2019	1	G	A	D	A	A	C	C	K	M	C	T
83	2019	1	G	A	D	A	A	C	C	K	M	C	T
84	2019	1	A	A	D	A	T	C	C	N	M	C	T
86	2019	2c	A	A	G	S	A	G	G	K	V	C	C
87	2019	1	A	A	D	A	A	C	C	K	M	C	T
90	2019	2	A	G	D	S	A	G	G	K	V	C	C
91	2019	2c	A	A	G	S	A	G	G	K	V	C	C
92	2019	1	A	A	D	A	A	C	C	K	M	C	T
93	2019	1	G	A	D	A	A	C	C	K	M	C	T
94	2019	1	A	A	D	A	A	C	C	K	M	C	T
95	2019	1	A	A	D	A	A	C	C	K	M	C	T
96	2019	1	G	A	D	A	A	C	C	K	M	C	T
99	2019	2c	A	A	G	S	A	G	G	K	V	C	C
1	2020	2c	A	A	G	S	A	G	G	K	V	C	C
2	2020	1	G	A	D	A	A	C	C	K	M	C	T
248	2020	ND	A	A	D	A	A	C	C	K	M	C	T
249	2020	ND	A	A	G	S	A	G	G	K	V	C	C
250	2020	ND	A	A	G	S	A	G	G	K	V	C	C
251	2020	ND	G	A	D	A	A	C	C	K	M	C	T
252	2020	ND	A	A	D	A	A	C	C	K	M	C	T
3	2020	ND	A	A	D	A	A	C	C	K	M	C	T
4	2020	1	A	A	D	A	A	C	C	K	M	C	T
5	2020	2c	A	A	G	S	A	G	G	K	V	C	C
55	2020	2c	A	A	G	S	A	G	G	K	V	C	C
56	2020	1	A	A	D	A	T	C	C	N	M	C	T
57	2020	2	A	A	D	S	A	G	G	K	V	C	C
6	2020	2c	A	A	G	S	A	G	G	K	V	C	C
7	2020	1	G	A	D	A	A	C	C	K	M	C	T
10	2021	2c	A	A	G	S	A	G	G	K	V	C	C
253	2021	ND	A	A	ND	ND	ND	ND	ND	ND	ND	ND	ND
11	2023	2c	G	A	G	S	A	G	G	K	V	C	C
12	2023	2j	A	A	D	S	A	G	G	K	V	C	C
13	2023	1	G	A	D	A	A	C	C	K	M	C	T
14	2023	1	G	A	D	A	A	C	C	K	M	C	T
16	2023	1	G	A	D	A	A	C	C	K	M	C	T
17	2023	1	A	A	D	A	A	C	C	K	M	C	T
18	2023	2j	A	A	D	S	A	G	G	K	V	C	C
19	2023	1	A	A	D	A	A	C	C	K	M	C	T
20	2023	2j	A	A	D	S	A	G	G	K	V	C	C
21	2023	1	G	A	D	A	A	C	C	K	M	C	T
254	2023	ND	ND	ND	ND	ND	ND	ND	ND	ND	ND	ND	ND
255	2023	ND	A	A	ND	S	ND	ND	G	K	V	C	C
256	2023	ND	A	A	ND	ND	ND	ND	ND	ND	ND	ND	ND
8	2023	1	G	A	D	A	A	C	C	K	M	C	T
9	2023	1	A	A	D	A	A	C	C	K	M	C	T
1000	2024	1	G	A	D	A	T	C	C	N	M	C	T
1001	2024	2c	A	A	G	S	A	G	G	K	V	C	C
1002	2024	2j	A	A	D	S	A	G	G	K	V	C	C
1003	2024	1	G	A	D	A	A	C	C	K	M	C	T
1004	2024	2b	A	A	D	S	A	G	G	K	V	C	C
1005	2024	2j	A	A	D	S	A	G	G	K	V	C	C
1006	2024	1	A	A	D	A	A	C	C	K	M	C	T
1007	2024	2b	A	A	D	S	A	G	G	K	V	C	C
1008	2024	2j	G	A	D	S	A	G	G	K	V	C	C
1009	2024	2j	A	A	D	S	A	G	G	K	V	C	C
1010	2024	1	A	A	D	A	A	C	C	K	M	C	T
1011	2024	1	A	A	D	A	A	C	C	K	M	C	T
1012	2024	1	A	A	D	A	T	C	C	N	M	C	T
1013	2024	2j	A	A	D	S	A	G	G	K	V	C	C
1014	2024	1	A	A	D	A	A	C	C	K	M	C	T
1015	2024	1	G	A	D	A	A	C	C	K	M	C	T
1016	2024	1	A	A	D	A	A	C	C	K	M	C	T
1017	2024	2j	A	A	D	S	A	G	G	K	V	C	C
1018	2024	2j	A	A	D	S	A	G	G	K	V	C	C
1019	2024	1	A	A	D	A	A	C	C	K	M	C	T
1020	2024	1	A	A	D	A	A	C	C	K	M	C	T
1021	2024	2b	A	A	D	S	A	G	G	K	V	C	C
1022	2024	2c	A	A	G	S	A	G	G	K	V	C	C
1023	2024	1	A	A	D	A	A	C	C	K	M	C	T
1024	2024	1	G	A	D	A	A	C	C	K	M	C	T
1025	2024	1	A	A	D	A	A	C	C	K	M	C	T
1027	2024	1	A	A	D	A	A	C	C	K	M	C	T
1028	2024	1	A	A	D	A	T	C	C	N	M	C	T
1029	2024	1	A	A	D	A	A	C	C	K	M	C	T
1030	2024	1	G	A	D	A	A	C	C	K	M	C	T
1031	2024	1	A	A	D	A	A	C	C	K	M	C	T
1032	2024	2c	A	A	D	A	A	C	C	K	M	C	T
1033	2024	1	A	A	G	S	A	G	G	K	V	C	C
1034	2024	1	G	A	D	A	A	C	C	K	M	C	T
1035	2024	1	A	A	D	A	A	C	C	K	M	C	T
1036	2024	2b	A	A	D	A	T	C	C	N	M	C	T
1037	2024	1	G	A	D	S	A	G	G	K	V	C	C
1038	2024	1	A	A	D	A	A	C	C	K	M	C	T
1039	2024	2j	A	A	D	A	A	C	C	K	M	C	T
1041	2024	2c	A	A	D	A	A	C	C	K	M	C	T
1042	2024	2c	A	A	G	S	A	G	G	K	V	C	C
1043	2024	1	A	A	G	S	A	G	G	K	V	C	C
1044	2024	1	A	A	D	A	T	C	C	N	M	C	T
1045	2024	1	A	A	D	A	T	C	C	N	M	C	T
1046	2024	1	A	A	D	A	A	C	C	K	M	C	T
1047	2024	1	A	A	D	A	A	C	C	K	M	C	T
1048	2024	1	A	A	D	A	A	C	C	K	M	C	T
1049	2024	1	G	A	D	A	A	C	C	K	M	C	T
1050	2024	1	A	A	D	A	A	C	C	K	M	C	T
1051	2024	1	A	A	D	A	A	C	C	K	M	C	T
1052	2024	1	A	A	D	A	A	C	C	K	M	C	T
1053	2024	2c	A	A	D	A	A	C	C	K	M	C	T
1054	2024	2c	A	A	G	S	A	G	G	K	V	C	C
270	2024	1	A	A	D	A	A	C	C	K	M	C	T
271	2024	1	A	A	D	A	A	C	C	K	M	C	T
272	2024	2c	A	A	G	S	A	G	G	K	V	C	C
273	2024	1	A	A	D	A	A	C	C	K	M	C	T
274	2024	1	G	A	ND	ND	ND	ND	C	K	M	C	T
275	2024	1	A	A	D	A	A	C	C	K	M	C	T
276	2024	2c	A	A	G	S	A	G	G	K	V	T	C
277	2024	2j	A	A	D	S	A	G	G	K	V	C	C
278	2024	1	G	A	D	A	A	C	C	K	M	C	T
279	2024	2c	A	A	G	S	A	G	G	K	V	C	C
280	2024	1	G	A	D	A	A	C	C	K	M	C	T
281	2024	2j	A	A	D	S	A	G	G	K	V	C	C
282	2024	2j	A	A	D	S	A	G	G	K	V	C	C
283	2024	2j	A	A	D	S	A	G	G	K	V	C	C
284	2024	2j	A	A	D	S	A	G	G	K	V	C	C
285	2024	1	A	A	D	A	A	C	C	K	M	C	T
286	2024	1	A	A	D	A	A	C	C	K	M	C	T
287	2024	1	A	A	D	A	A	C	C	K	M	C	T
288	2024	1	A	A	D	A	T	C	C	N	M	C	T
289	2024	1	A	A	D	A	A	C	C	K	M	C	T
290	2024	1	A	A	D	A	A	C	C	K	M	C	T
291	2024	2j	A	A	D	S	A	G	G	K	V	C	C
292	2024	2j	A	A	D	S	A	G	G	K	V	C	C
294	2024	1	A	A	D	A	A	C	C	K	M	C	T
295	2024	1	A	A	D	A	T	C	C	N	M	C	T
296	2024	2j	A	A	D	S	A	G	G	K	V	C	C
297	2024	2j	A	A	D	S	A	G	G	K	V	C	C
298	2024	1	A	A	D	A	A	C	C	K	M	C	T
299	2024	1	A	A	D	A	A	C	C	K	M	C	T
300	2024	2c	A	A	G	S	A	G	G	K	V	C	C
301	2024	1	G	A	D	A	A	C	C	K	M	C	T
302	2024	2novel	A	A	G	S	A	G	G	K	V	C	C
303	2024	2j	A	A	D	S	A	G	G	K	V	C	C
304	2024	1	G	A	D	A	A	C	C	K	M	C	T
305	2024	1	A	A	D	A	A	C	C	K	M	C	T
306	2024	2j	A	A	D	S	A	G	G	K	V	C	C
307	2024	2c	A	A	G	S	A	G	G	K	V	C	C
308	2024	1	A	A	D	A	A	C	C	K	M	C	T
309	2024	2j	A	A	D	S	A	G	G	K	V	C	C
310	2024	1	A	A	D	A	A	C	C	K	M	C	T
311	2024	1	A	A	D	A	T	C	C	N	M	C	T
312	2024	1	G	A	D	A	A	C	C	K	M	C	T
313	2024	1	A	A	D	A	A	C	C	K	M	C	T
314	2024	1	A	A	D	A	A	C	C	K	M	C	T
315	2024	2c	A	A	G	S	A	G	G	K	V	C	C
316	2024	1	A	A	D	A	A	C	C	K	M	C	T
318	2024	1	A	A	D	A	T	C	C	N	M	C	T
319	2024	1	A	A	D	A	A	C	C	K	M	C	T
320	2024	2j	A	A	D	S	A	G	G	K	V	C	C
321	2024	1	A	A	D	A	T	C	C	N	M	C	T
322	2024	2j	A	A	D	S	A	G	G	K	V	C	C
323	2024	1	A	A	ND	ND	ND	ND	ND	ND	ND	ND	ND
324	2024	1	A	A	D	A	T	C	C	N	M	C	T
325	2024	1	A	A	D	A	A	C	C	K	M	C	T
326	2024	1	A	A	D	A	A	C	C	K	M	C	T
327	2024	1	G	A	D	A	A	C	C	K	M	C	T
328	2024	1	A	A	D	A	A	C	C	K	M	C	T
329	2024	2j	A	A	D	S	A	G	G	K	V	C	C
330	2024	1	A	A	D	A	T	C	C	N	M	C	T
331	2024	2j	A	A	D	S	A	G	G	K	V	C	C
332	2024	2j	A	A	D	S	A	G	G	K	V	C	C
333	2024	1	A	A	D	A	A	C	C	K	M	C	T
334	2024	ND	A	A	ND	ND	ND	ND	ND	ND	ND	ND	ND
335	2024	1	A	A	D	A	A	C	C	K	M	C	T
336	2024	ND	ND	A	ND	ND	ND	ND	ND	ND	ND	ND	ND
337	2024	1	G	A	ND	ND	ND	ND	C	ND	ND	C	T
338	2024	1	A	A	D	S	A	G	G	K	V	C	C
339	2024	1	A	A	ND	ND	ND	ND	C	K	M	C	T
340	2024	ND	A	A	ND	ND	ND	ND	ND	ND	ND	ND	C
341	2024	1	A	A	D	A	A	C	C	K	M	C	T
342	2024	ND	A	A	ND	ND	ND	ND	G	ND	ND	ND	C
342b	2024	ND	A	A	G	S	A	G	G	K	V	C	C
343	2024	2j	A	A	ND	ND	ND	ND	ND	ND	ND	ND	ND
343b	2024	1	A	A	D	A	T	C	ND	N	M	C	T
344	2024	1	A	A	ND	ND	ND	ND	C	K	M	C	T
345	2024	ND	ND	ND	ND	ND	ND	ND	ND	ND	ND	ND	ND
346	2024	2c	T	A	ND	S	A	G	ND	K	V	C	ND
347	2024	ND	A	A	ND	ND	ND	ND	G	K	V	C	ND
348	2024	ND	G	A	ND	ND	ND	ND	ND	ND	ND	ND	ND
349	2024	1	A	A	D	A	T	C	C	N	M	C	T
351	2024	1	A	A	D	A	A	C	C	K	M	C	T
352	2024	1	G	A	D	A	T	C	C	N	M	C	T
353	2024	2novel	A	A	G	S	A	G	G	K	V	C	C
354	2024	1	A	A	D	A	A	C	C	K	M	C	T
355	2024	2j	A	A	D	S	A	G	G	K	V	C	C
356	2024	2j	A	A	D	S	A	G	G	K	V	C	C
357	2024	2j	A	A	D	S	A	G	G	K	V	C	C
358	2024	1	A	A	D	A	A	C	C	K	M	C	T
359	2024	1	A	A	D	A	A	C	C	K	M	C	T
360	2024	1	A	A	D	A	A	C	C	K	M	C	T
361	2024	1	G	A	D	A	A	C	C	K	M	C	T
362	2024	2c	A	A	G	S	A	G	G	K	V	C	C
363	2024	1	A	A	D	A	A	C	C	K	M	C	T
364	2024	1	A	A	D	A	T	C	C	N	M	C	T
365	2024	1	A	A	D	A	A	C	C	K	M	C	T
366	2024	1	A	A	D	A	A	C	C	K	M	C	T
367	2024	2j	G	A	D	S	A	G	G	K	V	C	C
368	2024	1	G	A	D	A	A	C	C	K	M	C	T
369	2024	2j	A	A	D	S	A	G	G	K	V	C	C
370	2024	1	A	A	D	A	A	C	C	K	M	C	T
371	2024	1	A	A	D	A	A	C	C	K	M	C	T
372	2024	2j	A	A	D	S	A	G	G	K	V	C	C
373	2024	2j	A	A	D	S	A	G	G	K	V	C	C
375	2024	2j	A	A	D	S	A	G	G	K	V	C	C
376	2024	2j	A	A	D	S	A	G	G	K	V	C	C
377	2024	2j	A	A	D	S	A	G	G	K	V	C	C
378	2024	2j	A	A	D	S	A	G	G	K	V	C	C
379	2024	1	G	A	D	A	A	C	C	K	M	C	T
380	2024	1	A	A	D	A	T	C	C	N	M	C	T
381	2024	2j	A	A	D	S	A	G	G	K	V	C	C
382	2024	2j	A	A	D	S	A	G	G	K	V	C	C
384	2024	1	A	A	D	A	A	C	C	K	M	C	T
385	2024	1	A	A	D	A	A	C	C	K	M	C	T
386	2024	2	A	A	D	S	A	G	G	K	V	C	C
387	2024	2j	A	A	D	S	A	G	G	K	V	C	C
388	2024	ND	G	ND	ND	ND	ND	ND	ND	ND	ND	ND	ND
389	2024	1	G	A	D	A	A	C	C	K	M	C	T
390	2024	1	A	A	D	A	T	C	C	N	M	C	T
391	2024	1	G	A	D	A	A	C	C	K	M	C	T
392	2024	2j	A	A	D	S	A	G	G	K	V	C	C
393	2024	ND	A	ND	ND	ND	ND	ND	G	ND	ND	ND	ND
394	2024	1	T	A	D	A	A	C	C	K	M	C	T
395	2024	2c	A	A	G	S	A	G	G	K	V	C	C
396	2024	1	A	A	D	A	A	C	C	K	M	C	T
397	2024	1	A	A	D	A	T	C	C	N	M	C	T
399	2024	1	A	A	D	A	T	C	C	N	M	C	T
400	2024	1	G	A	D	A	A	C	C	K	M	C	T
401	2024	2c	A	A	G	S	A	G	G	K	V	C	C
402	2024	2j	A	A	D	S	A	G	G	K	V	C	C
403	2024	1	A	A	D	A	T	C	C	N	M	C	T
404	2024	2novel	A	A	G	S	A	G	G	K	V	C	C
405	2024	1	A	A	D	A	A	C	C	K	M	C	T
406	2024	1	G	A	D	A	A	C	C	K	M	C	T
407	2024	2j	A	A	D	S	A	G	G	K	V	C	C
408	2024	2j	A	A	D	S	A	G	G	K	V	C	C
409	2024	2j	A	A	D	S	A	G	G	K	V	C	C
410	2024	1	A	A	D	A	A	C	C	K	M	C	T
411	2024	1	G	A	D	A	A	C	C	K	M	C	T
412	2024	1	A	A	D	A	A	C	C	K	M	C	T
413	2024	2j	A	A	D	S	A	G	G	K	V	C	C
414	2024	1	G	A	D	A	A	C	C	K	M	C	T
415	2024	2j	A	A	D	S	A	G	G	K	V	C	C
416	2024	2j	ND	ND	ND	ND	ND	ND	ND	ND	ND	ND	ND
417	2024	2j	A	A	D	S	A	G	G	K	V	C	C
418	2024	1	A	A	D	A	A	C	C	K	M	C	T
419	2024	2j	A	A	D	S	A	G	G	K	V	C	C
421	2024	1	A	A	D	A	A	C	C	K	M	C	T
422	2024	1	A	A	D	A	A	C	C	K	M	C	T
423	2024	1	A	A	D	A	A	C	C	K	M	C	T
424	2024	1	A	A	D	A	A	C	C	K	M	C	T
425	2024	1	A	A	D	A	A	C	C	K	M	C	T
426	2024	2	A	A	D	S	A	G	G	K	V	C	C
427	2024	1	A	A	D	A	T	C	C	N	M	C	T
428	2024	2j	A	A	D	S	A	G	G	K	V	C	C
429	2024	2j	A	A	D	S	A	G	G	K	V	C	C
430	2024	2c	A	A	G	S	A	G	G	K	V	C	C
431	2024	1	A	A	D	A	A	C	C	K	M	C	T
432	2024	1	A	A	D	A	A	C	C	K	M	C	T
433	2024	2c	A	A	G	S	A	G	G	K	V	T	C
434	2024	2c	A	A	G	S	A	G	G	K	V	C	C
435	2024	2c	G	A	G	S	A	G	G	K	V	C	C
436	2024	2j	A	A	D	S	A	G	G	K	V	C	C
437	2024	2j	A	A	D	S	A	G	G	K	V	C	C
438	2024	1	G	A	D	A	A	C	C	K	M	C	T
439	2024	2j	A	A	D	S	A	G	G	K	V	C	C
440	2024	1	A	A	D	A	A	C	C	K	M	C	T
441	2024	1	A	A	D	A	A	C	C	K	M	C	T
442	2024	2c	A	A	G	S	A	G	G	K	V	T	C
443	2024	1	A	A	D	A	A	C	C	K	M	C	T
445	2024	2c	G	A	G	S	A	G	G	K	V	C	C
446	2024	1	A	A	D	A	A	C	C	K	M	C	T
447	2024	1	A	A	D	A	A	C	C	K	M	C	T
448	2024	2	A	A	D	S	A	G	G	K	V	C	C
449	2024	2j	A	A	D	S	A	G	G	K	V	C	C
450	2024	1	A	A	D	A	A	C	C	K	M	C	T
452	2024	ND	ND	A	D	ND	ND	ND	C	ND	M	C	T
453	2024	2j	A	A	D	S	A	G	G	K	V	C	C
454	2024	1	A	A	D	A	A	C	C	K	M	C	T
455	2024	1	A	A	D	A	T	C	C	N	M	C	T
456	2024	1	A	A	D	A	A	C	C	K	M	C	T
457	2024	1	A	A	D	A	A	C	C	K	M	C	T
458	2024	1	A	A	D	A	A	C	C	K	M	C	T
459	2024	1	A	A	D	A	A	C	C	K	M	C	T
460	2024	1	A	A	D	A	A	C	C	K	M	C	T
461	2024	2j	A	A	D	S	A	G	G	K	V	C	C
463	2024	2j	A	A	D	S	A	G	G	K	V	C	C
464	2024	1	A	A	D	A	A	C	C	K	M	C	T
465	2024	1	A	A	D	A	A	C	C	K	M	C	T
466	2024	2c	A	A	G	S	A	G	G	K	V	C	C
467	2024	1	A	A	D	A	A	C	C	K	M	C	T
468	2024	1	A	A	D	A	A	C	C	K	M	C	T
469	2024	1	G	A	D	A	A	C	C	K	M	C	T
470	2024	2j	A	A	D	S	A	G	G	K	V	C	C
471	2024	2j	A	A	D	S	A	G	G	K	V	C	C
472	2024	1	A	A	D	A	A	C	C	K	M	C	T
473	2024	1	A	A	D	A	A	C	C	K	M	C	T
474	2024	2j	A	A	D	S	A	G	G	K	V	C	C
475	2024	1	A	A	D	A	A	C	C	K	M	C	T
476	2024	1	A	A	D	A	A	C	C	K	M	C	T
477	2024	1	A	A	D	A	A	C	C	K	M	C	T
478	2024	1	G	A	D	A	A	C	C	K	M	C	T
479	2024	1	G	A	D	A	A	C	C	K	M	C	T
480	2024	ND	A	A	D	A	T	C	C	N	M	C	T
481	2024	ND	A	A	D	A	A	C	C	K	M	C	T
482	2024	2c	A	A	G	S	A	G	G	K	V	C	C
483	2024	1	A	A	D	A	A	C	C	K	M	C	T
484	2024	2j	A	A	D	S	A	G	G	K	V	C	C
485	2024	1	A	A	D	A	T	C	C	N	M	C	T
487	2024	1	A	A	D	A	A	C	C	K	M	C	T
488	2024	1	A	A	D	A	T	C	C	N	M	C	T
489	2024	2j	A	A	D	S	A	G	G	K	V	C	C
490	2024	1	A	A	D	A	T	C	C	N	M	C	T
491	2024	1	A	A	D	A	A	C	C	K	M	C	T
492	2024	1	A	A	D	A	A	C	C	K	M	C	T
493	2024	1	G	A	D	A	A	C	C	K	M	C	T
494	2024	1	A	A	D	A	A	C	C	K	M	C	T
495	2024	1	G	A	D	A	A	C	C	K	M	C	T
496	2024	1	G	A	D	A	A	C	C	K	M	C	T
497	2024	1	A	A	D	A	A	C	C	K	M	C	T
498	2024	1	A	A	D	A	A	C	C	K	M	C	T
499	2024	2j	G	A	D	S	A	G	G	K	V	C	C
500	2024	1	G	A	D	A	A	C	C	K	M	C	T
501	2024	1	A	A	D	A	A	C	C	K	M	C	T
502	2024	1	A	A	D	A	A	C	C	K	M	C	T
503	2024	1	A	A	D	A	A	C	C	K	M	C	T
504	2024	2c	A	A	G	S	A	G	G	K	V	T	C
506	2024	1	G	A	D	A	A	C	C	K	M	C	T
507	2024	1	A	A	D	A	A	C	C	K	M	C	T
508	2024	2c	A	A	G	S	A	G	G	K	V	C	C
509	2024	1	G	A	D	A	A	C	C	K	M	C	T
510	2024	2j	A	A	D	S	A	G	G	K	V	C	C
511	2024	1	A	A	D	A	A	C	C	K	M	C	T
512	2024	2c	A	A	G	S	A	G	G	K	V	C	C
513	2024	ND	A	A	D	A	A	C	C	K	M	C	T
514	2024	1	A	A	D	A	A	C	C	K	M	C	T
515	2024	2j	A	A	D	S	A	G	G	K	V	C	C
516	2024	2c	A	A	G	S	A	G	G	K	V	T	C
517	2024	2j	A	A	D	S	A	G	G	K	V	C	C
518	2024	1	G	A	D	A	A	C	C	K	M	C	T
519	2024	1	G	A	D	A	A	C	C	K	M	C	T
520	2024	1	G	A	D	A	A	C	C	K	M	C	T
521	2024	2j	A	A	D	S	A	G	G	K	V	C	C
522	2024	1	A	A	D	A	A	C	C	K	M	C	T
523	2024	1	A	A	D	A	A	C	C	K	M	C	T
524	2024	2j	A	A	D	S	A	G	G	K	V	C	C
525	2024	2b	A	A	D	S	A	G	G	K	V	C	C
526	2024	2j	A	A	D	S	A	G	G	K	V	C	C
527	2024	1	A	A	D	A	A	C	C	K	M	C	T
528	2024	2j	A	A	D	S	A	G	G	K	V	C	C
529	2024	2b	A	A	D	S	A	G	G	K	V	C	C
530	2024	1	A	A	D	A	T	C	G	K	V	C	C
531	2024	2j	A	A	D	S	A	G	G	K	V	C	C
532	2024	1	A	A	D	A	A	C	G	K	V	C	C
533	2024	1	A	A	D	A	A	C	C	N	M	C	T
534	2024	1	A	A	D	A	A	C	G	K	V	T	C
535	2024	2j	A	A	D	S	A	G	G	K	V	C	C
536	2024	1	A	A	D	A	A	C	C	K	M	C	T
537	2024	1	A	A	D	A	A	C	C	K	M	C	T
538	2024	1	A	A	D	A	A	C	C	K	M	C	T
539	2024	1	G	A	D	A	A	C	C	K	M	C	T
540	2024	2c	A	A	G	S	A	G	G	K	V	C	C
541	2024	1	A	A	D	A	A	C	C	K	M	C	T
542	2024	1	A	A	D	A	A	C	C	K	M	C	T
543	2024	2c	A	A	G	S	A	G	G	K	V	C	C
544	2024	2c	A	A	G	S	A	G	G	K	V	C	C
545	2024	2j	A	A	D	S	A	G	G	K	V	C	C
546	2024	1	A	A	D	A	T	C	C	N	M	C	T
547	2024	1	G	A	D	A	A	C	C	K	M	C	T
548	2024	1	A	A	D	A	T	C	C	N	M	C	T
549	2024	1	A	A	D	A	A	C	C	K	M	C	T
550	2024	1	G	A	D	A	A	C	C	K	M	C	T
551	2024	2j	A	A	D	S	A	G	G	K	V	C	C
552	2024	1	A	A	D	A	T	C	C	N	M	C	T
553	2024	1	A	A	D	A	A	C	C	K	M	C	T
554	2024	2c	A	A	G	S	A	G	G	K	V	C	C
555	2024	1	A	A	D	A	A	C	C	K	M	C	T
556	2024	1	A	A	D	A	A	C	C	K	M	C	T
557	2024	1	A	A	D	A	A	C	C	K	M	C	T
558	2024	1	G	A	D	A	A	C	C	K	M	C	T
559	2024	1	A	A	D	A	A	C	C	K	M	C	T
560	2024	2B	A	A	D	S	A	G	G	K	V	C	C
561	2024	2c	A	A	G	S	A	G	G	K	V	T	C
562	2024	2j	A	A	D	S	A	G	G	K	V	C	C
563	2024	1	A	A	D	A	T	C	C	N	M	C	T
564	2024	1	A	A	D	A	A	C	C	K	M	C	T
565	2024	1	A	A	D	A	A	C	C	K	M	C	T
566	2024	2j	A	A	D	S	A	G	G	K	V	C	C
567	2024	2j	A	A	D	S	A	G	G	K	V	C	C
568	2024	1	G	A	D	A	A	C	C	K	M	C	T
569	2024	2j	A	A	D	S	A	G	G	K	V	C	C
570	2024	1	A	A	D	A	A	C	C	K	M	C	T
571	2024	2j	A	A	D	S	A	G	G	K	V	C	C
572	2024	2c	A	A	G	S	A	G	G	K	V	C	C
573	2024	1	A	A	D	A	A	C	C	K	M	C	T
574	2024	1	A	A	D	A	A	C	C	K	M	C	T
575	2024	1	A	A	D	A	A	C	C	K	M	C	T
576	2024	2j	A	A	D	S	A	G	G	K	V	C	C
577	2024	1	A	A	D	A	T	C	C	N	M	C	T
578	2024	2j	A	A	D	ND	ND	ND	G	K	V	C	C
579	2024	2j	A	A	D	S	A	G	G	K	V	C	C
580	2024	ND	A	A	G	S	A	G	G	K	V	C	C
581	2024	1	A	A	D	A	T	C	C	N	M	C	T
582	2024	2c	A	A	G	S	A	G	G	K	V	T	C
583	2024	2c	A	A	G	S	A	G	G	K	V	C	C
584	2024	1	G	A	D	A	A	C	C	K	M	C	T
585	2024	1	A	A	D	A	A	C	C	K	M	C	T
586	2024	2j	A	A	D	S	A	G	G	K	V	C	C
590	2024	1	A	A	D	A	T	C	C	N	M	C	T
591	2024	1	A	A	D	A	A	C	C	K	M	C	T
592	2024	1	A	A	D	A	A	C	C	K	M	C	T
593	2024	2c	A	A	G	S	A	G	G	K	V	C	C
594	2024	1	A	A	D	A	A	C	C	K	M	C	T
595	2024	2c	A	A	G	S	A	G	G	K	V	C	C
596	2024	1	A	A	D	A	A	C	C	K	M	C	T
597	2024	1	A	A	D	A	A	C	C	K	M	C	T
598	2024	1	A	A	D	A	A	C	C	K	M	C	T
599	2024	1	A	A	D	S	A	G	G	K	V	C	C
600	2024	2j	A	A	D	A	A	C	C	K	M	C	T
601	2024	1	A	A	D	A	A	C	C	K	M	C	T
602	2024	1	A	A	D	A	A	C	C	K	M	C	T
603	2024	1	A	A	D	A	A	C	C	K	M	C	T
604	2024	1	A	A	D	A	A	C	C	K	M	C	T
605	2024	1	A	A	D	A	A	C	C	K	M	C	T
606	2024	1	A	A	D	A	A	C	C	K	M	C	T
607	2024	1	A	A	D	S	A	G	G	K	V	C	C
608	2024	2j	A	A	D	A	A	C	G	K	V	C	C
609	2024	1	A	A	D	A	A	C	G	K	M	C	T
610	2024	2c	A	A	D	A	A	C	C	K	M	C	T
611	2024	1	G	A	D	A	A	C	C	K	M	C	T
612	2024	1	A	A	D	A	A	C	C	K	M	C	T
613	2024	1	G	A	D	A	T	C	C	N	M	C	T
614	2024	1	A	A	D	A	T	C	C	N	M	C	T
615	2024	2j	A	A	D	S	A	G	G	K	V	C	C
616	2024	2j	A	A	D	S	A	G	G	K	V	C	C
617	2024	1	G	A	D	A	A	C	C	K	M	C	T
618	2024	1	A	A	D	A	A	C	C	K	M	C	T
619	2024	1	A	A	D	A	A	C	C	K	M	C	T
620	2024	1	A	A	D	A	T	C	C	N	M	C	T
621	2024	2j	A	A	D	S	A	C	C	K	M	C	T
622	2024	1	A	A	D	A	A	C	C	K	M	C	T
623	2024	1	A	A	D	A	A	C	C	K	M	C	T
624	2024	1	A	A	D	A	A	C	C	K	M	C	T
625	2024	1	A	A	D	A	A	C	C	K	M	C	T
626	2024	1	A	A	D	A	A	C	C	K	M	C	T
627	2024	1	A	A	D	A	A	C	C	K	M	C	T
628	2024	1	A	A	D	S	A	C	G	K	M	C	C
629	2024	2j	A	A	D	S	A	G	G	K	V	C	C
630	2024	1	A	A	D	A	A	C	C	K	M	C	T
631	2024	1	A	A	D	A	A	C	C	K	M	C	T
632	2024	1	G	A	D	A	A	C	C	K	M	C	T
633	2024	2b	A	A	D	S	A	G	G	K	V	C	C
635	2024	1	A	A	D	A	A	C	C	K	M	C	T
636	2024	1	A	A	D	A	A	C	C	K	M	C	T
637	2024	2c	A	A	G	S	A	G	G	K	V	C	C
638	2024	1	G	A	D	A	A	C	C	K	M	C	T
639	2024	1	A	A	D	A	A	C	C	K	M	C	T
640	2024	1	A	A	D	A	A	C	C	K	M	C	T
641	2024	1	A	A	D	A	A	C	C	K	M	C	T
642	2024	1	A	A	D	A	A	C	C	K	M	C	T
643	2024	1	A	A	D	A	A	C	C	K	M	C	T
644	2024	2j	A	A	D	S	A	G	G	K	V	C	C
645	2024	2c	A	A	ND	ND	ND	ND	ND	ND	ND	ND	ND
646	2024	1	G	A	D	A	A	C	C	K	M	C	T
647	2024	1	A	A	D	A	A	C	G	K	V	C	C
648	2024	1	A	A	D	A	A	C	C	K	M	C	T
649	2024	2j	A	A	D	S	A	G	G	K	V	C	C
650	2024	2c	A	A	G	S	A	G	ND	K	V	C	C
651	2024	2c	A	A	G	S	A	G	G	K	V	C	C
652	2024	ND	A	A	D	A	A	C	C	K	M	C	T
653	2024	ND	A	A	D	S	A	G	G	K	V	C	C
654	2024	1	A	A	D	A	A	C	C	K	M	C	T
655	2024	1	G	A	D	A	A	C	C	K	M	C	T
656	2024	2j	G	A	D	S	A	G	ND	K	V	C	C
657	2024	2j	A	A	D	S	A	G	G	K	V	C	C
658	2024	1	A	A	D	A	A	C	C	K	M	C	T
659	2024	1	A	A	D	A	A	C	C	K	M	C	T
660	2024	1	A	A	D	A	A	C	C	K	M	C	T
661	2024	2j	A	A	D	S	A	G	C	K	M	C	T
662	2024	2j	A	A	D	S	A	G	G	K	V	C	C
663	2024	2j	A	A	D	S	A	G	G	K	V	C	C
665	2024	1	A	A	D	A	A	C	C	K	M	C	T
666	2024	2c	A	A	G	S	A	G	G	K	V	C	C
667	2024	1	A	A	D	A	T	C	ND	N	M	C	T
668	2024	2j	A	A	D	S	A	G	G	K	V	C	C
669	2024	1	A	A	D	A	A	C	C	K	M	C	T
670	2024	1	G	A	D	A	A	C	C	K	M	C	T
672	2024	1	A	A	D	A	T	C	C	N	M	C	T
673	2024	1	A	A	D	A	A	C	C	K	M	C	T
674	2024	2j	A	A	D	S	A	G	G	K	V	C	C
675	2024	1	A	A	D	A	T	C	C	N	M	C	T
676	2024	1	A	A	D	A	A	C	C	K	M	C	T
677	2024	1	A	A	D	A	T	C	ND	K	M	C	T
678	2024	1	A	A	D	A	A	C	C	K	M	C	T
679	2024	1	G	A	D	A	A	C	C	K	M	C	T
680	2024	2j	A	A	D	S	A	G	G	K	V	C	C
681	2024	2j	A	A	D	S	A	G	G	K	V	C	C
682	2024	1	A	A	D	A	A	C	C	K	M	C	T
683	2024	2c	A	A	G	S	A	G	G	K	V	C	C
684	2024	2j	A	A	D	S	A	G	G	K	V	C	C
685	2024	1	A	A	D	A	A	C	C	K	M	C	T
686	2024	1	G	A	D	A	A	C	C	K	M	C	T
687	2024	2c	A	A	G	S	A	G	G	K	V	C	C
688	2024	1	A	A	D	A	A	C	C	K	M	C	T
689	2024	2j	A	A	D	S	A	G	G	K	V	C	C
690	2024	1	A	A	D	A	A	C	C	K	M	C	T
691	2024	1	A	A	D	A	T	C	C	N	M	C	T
692	2024	1	A	A	D	A	A	C	C	K	M	C	T
693	2024	1	A	A	D	A	A	C	C	K	M	C	T
694	2024	1	A	A	D	A	A	C	C	K	M	C	T
695	2024	2c	A	A	G	S	A	G	G	K	V	C	C
696	2024	2j	A	A	D	S	A	G	G	K	V	C	C
697	2024	2b	A	A	D	S	A	G	G	K	V	C	C
698	2024	1	G	A	D	A	A	C	C	K	M	C	T
699	2024	1	A	A	D	A	A	C	C	K	M	C	T
700	2024	1	A	A	D	A	A	C	C	K	M	C	T
701	2024	1	A	A	D	A	A	C	C	K	M	C	T
702	2024	2j	A	A	D	S	A	G	G	K	V	C	C
703	2024	2novel	A	A	G	S	A	G	G	K	V	C	C
704	2024	1	A	A	D	A	A	C	C	K	M	C	T
705	2024	1	A	A	D	A	T	C	C	N	M	C	T
706	2024	1	G	A	D	A	A	C	C	K	M	C	T
707	2024	1	G	A	D	A	A	C	C	K	M	C	T
708	2024	1	A	A	D	A	A	C	C	K	M	C	T
709	2024	1	A	A	D	A	A	C	C	K	M	C	T
710	2024	1	A	A	D	A	A	C	C	K	M	C	T
711	2024	2c	A	A	G	S	A	G	G	K	V	T	C
712	2024	2j	A	A	D	S	A	G	G	K	V	C	C
713	2024	1	A	A	D	A	T	C	C	N	M	C	T
714	2024	1	A	A	D	A	A	C	C	K	M	C	T
715	2024	1	A	A	D	A	A	C	C	K	M	C	T
716	2024	2c	A	A	G	S	A	G	G	K	V	C	C
717	2024	2j	A	A	D	S	A	G	G	K	V	C	C
718	2024	1	A	A	D	A	A	C	C	K	M	C	T
719	2024	1	A	A	D	A	T	C	C	N	M	C	T
720	2024	2j	A	A	D	S	A	G	C	N	M	C	T
721	2024	2j	A	A	D	S	A	G	G	K	V	C	C
722	2024	1	A	A	D	ND	A	ND	G	K	V	C	C
723	2024	2c	A	A	G	S	A	G	C	K	M	C	T
724	2024	1	A	A	D	A	A	C	C	K	M	C	T
725	2024	2c	A	A	G	S	A	G	G	K	V	C	C
726	2024	1	A	A	D	A	A	C	C	K	M	C	T
727	2024	1	G	A	D	A	A	C	C	K	M	C	T
728	2024	1	A	A	D	A	T	C	C	N	M	C	T
729	2024	1	A	A	D	A	A	C	C	K	M	C	T
730	2024	2j	A	A	D	S	A	G	G	K	V	C	C
731	2024	2c	A	A	G	S	A	G	G	K	V	C	C
732	2024	1	A	A	D	A	A	C	C	K	M	C	T
733	2024	1	A	A	D	A	A	C	C	K	M	C	T
734	2024	2j	A	A	D	S	A	G	G	K	V	C	C
735	2024	1	A	A	D	A	A	C	C	K	M	C	T
736	2024	1	A	A	D	A	A	C	C	K	M	C	T
737	2024	1	A	A	D	A	A	C	C	K	M	C	T
738	2024	1	A	A	D	A	A	C	C	K	M	C	T
739	2024	1	A	A	D	A	A	C	C	K	M	C	T
740	2024	1	A	A	D	A	A	C	C	K	M	C	T
741	2024	2j	A	A	D	S	A	G	G	K	V	C	C
742	2024	2j	A	A	D	S	A	G	G	K	V	C	C
743	2024	2j	G	A	D	S	A	G	G	K	V	C	C
744	2024	1	A	A	D	A	A	C	C	K	M	C	T
745	2024	2j	A	A	D	S	A	G	G	K	V	C	C
746	2024	2c	A	A	G	S	A	G	G	K	V	T	C
747	2024	1	A	A	D	A	A	C	C	K	M	C	T
749	2024	1	G	A	D	A	A	C	C	K	M	C	T
750	2024	1	G	A	D	A	A	C	C	K	M	C	T
751	2024	1	A	A	D	A	A	C	C	K	M	C	T
752	2024	2	A	A	D	S	A	G	G	K	V	C	C
753	2024	2j	A	A	D	S	A	G	G	K	V	C	C
754	2024	2j	A	A	D	S	A	G	G	K	V	C	C
755	2024	1	A	A	D	A	A	C	C	K	M	C	T
756	2024	1	A	A	D	A	A	C	ND	K	M	C	T
758	2024	1	G	A	D	A	A	C	C	K	M	C	T
759	2024	2c	A	A	G	S	A	G	G	K	V	T	C
760	2024	1	G	A	D	A	A	C	C	K	M	C	T
761	2024	1	A	A	D	A	T	C	C	N	M	C	T
762	2024	1	A	A	D	A	T	C	C	N	M	C	T
763	2024	1	A	A	D	A	A	C	C	K	M	C	T
764	2024	1	A	A	D	A	T	C	C	N	M	C	T
765	2024	2j	A	A	D	S	A	G	G	K	V	C	C
766	2024	2j	A	A	D	S	A	G	G	K	V	C	C
767	2024	1	A	A	D	A	A	C	C	K	M	C	T
768	2024	1	A	A	D	A	A	C	C	K	M	C	T
769	2024	1	A	A	D	A	T	C	C	N	M	C	T
770	2024	1	A	A	D	A	A	C	C	K	M	C	T
771	2024	1	A	A	D	A	A	C	C	K	M	C	T
772	2024	1	A	A	D	A	T	C	C	N	M	C	T
773	2024	2j	A	A	D	S	A	G	G	K	V	C	C
774	2024	1	G	A	D	A	T	C	C	N	M	C	T
775	2024	1	A	A	D	A	A	C	C	K	M	C	T
776	2024	1	A	A	D	A	A	C	C	K	M	C	T
777	2024	1	G	A	D	A	A	C	C	K	M	C	T
778	2024	1	A	A	D	A	T	C	C	N	M	C	T
779	2024	2j	A	A	D	S	A	G	G	K	V	C	C
780	2024	1	A	A	D	A	A	C	C	K	M	C	T
781	2024	2j	A	A	D	A	T	G	G	K	V	C	C
782	2024	1	A	A	D	A	A	C	C	K	M	C	T
783	2024	1	A	A	D	S	A	G	G	K	V	C	C
784	2024	2j	A	A	G	S	A	G	G	K	V	C	C
785	2024	2c	A	A	G	S	A	G	G	K	V	C	C
786	2024	1	A	A	D	A	A	C	C	K	M	C	T
787	2024	2c	A	A	G	S	A	G	G	K	V	C	C
788	2024	1	A	A	D	A	A	C	C	K	M	C	T
789	2024	1	A	A	D	A	A	C	C	K	M	C	T
790	2024	1	A	A	D	A	A	C	C	K	M	C	T
791	2024	1	A	A	D	A	A	C	C	K	M	C	T
792	2024	1	G	A	D	A	A	C	C	K	M	C	T
793	2024	2j	A	A	D	S	A	G	G	K	V	C	C
794	2024	1	A	A	D	A	A	C	C	K	M	C	T
795	2024	2j	A	A	D	S	A	G	G	K	V	C	C
796	2024	1	A	A	D	A	A	C	C	K	M	C	T
797	2024	2j	A	A	D	S	A	G	G	K	V	C	C
798	2024	1	A	A	D	A	A	C	C	K	M	C	T
799	2024	2j	A	A	D	S	A	G	G	K	V	C	C
800	2024	1	G	A	D	A	A	C	C	K	M	C	T
801	2024	1	A	A	D	A	A	C	C	K	M	C	T
802	2024	1	A	A	D	A	A	C	C	K	M	C	T
803	2024	2c	A	A	G	S	A	G	G	K	V	C	C
804	2024	2j	A	A	D	A	A	C	G	K	V	C	C
805	2024	1	G	A	D	A	A	C	C	K	M	C	C
806	2024	1	A	A	D	A	A	C	C	K	M	C	T
807	2024	1	A	A	D	A	A	C	C	K	M	C	T
808	2024	1	A	A	D	A	A	C	C	K	M	C	T
809	2024	2j	A	A	D	S	A	G	G	K	V	C	C
810	2024	1	A	A	D	A	A	C	C	K	M	C	T
813	2024	1	A	G	D	A	A	C	C	K	M	C	T
814	2024	1	G	A	D	A	A	C	C	K	M	C	T
815	2024	1	A	A	D	A	T	C	C	N	M	C	T
816	2024	1	A	A	D	A	A	C	C	K	M	C	T
817	2024	1	A	A	D	A	T	C	C	N	M	C	T
818	2024	2j	A	A	D	S	A	G	G	K	V	C	C
819	2024	2j	A	A	D	S	A	G	G	K	V	C	C
820	2024	1	A	A	D	A	A	C	C	K	M	C	T
821	2024	2j	A	A	D	S	A	G	G	K	V	C	C
822	2024	2j	A	A	D	S	A	G	G	K	V	C	C
823	2024	1	G	A	D	A	A	C	C	K	M	C	T
824	2024	1	A	A	D	A	A	C	C	K	M	C	T
825	2024	1	G	A	D	A	A	C	C	K	M	C	T
826	2024	1	A	A	D	A	A	C	C	K	M	C	T
827	2024	1	A	A	D	A	A	C	C	K	M	C	T
828	2024	1	A	A	D	A	A	C	C	K	M	C	T
829	2024	1	A	A	D	A	T	C	C	N	M	C	T
830	2024	1	A	A	D	A	A	C	C	K	M	C	T
831	2024	1	A	A	D	A	A	C	C	K	M	C	T
832	2024	1	A	A	D	A	A	C	C	K	M	C	T
833	2024	1	A	A	D	A	A	C	C	K	M	C	T
834	2024	1	G	A	D	A	A	C	C	K	M	C	T
835	2024	1	G	A	D	A	A	C	C	K	M	C	T
836	2024	1	A	A	D	A	A	C	C	K	M	C	T
837	2024	1	A	A	D	A	A	C	C	K	M	C	T
838	2024	1	A	A	D	A	T	C	C	N	M	C	T
839	2024	2c	A	A	G	S	A	G	G	K	V	T	C
840	2024	1	A	A	D	A	A	C	C	K	M	C	T
841	2024	1	A	A	D	A	A	C	C	K	M	C	T
842	2024	1	A	A	D	A	A	C	C	K	M	C	T
843	2024	1	A	A	D	A	A	C	C	K	M	C	T
844	2024	1	A	A	D	A	A	C	C	K	M	C	T
845	2024	2j	A	A	D	S	A	G	G	K	V	C	C
846	2024	1	A	A	D	A	A	C	C	K	M	C	T
847	2024	1	A	A	D	A	T	C	C	N	M	C	T
848	2024	1	A	A	D	A	A	C	C	K	M	C	T
849	2024	1	G	A	D	A	A	C	C	K	M	C	T
850	2024	1	A	A	D	A	A	C	C	K	M	C	T
851	2024	2j	A	A	D	S	A	G	G	K	V	C	C
852	2024	2j	A	A	D	S	A	G	G	K	V	C	C
853	2024	1	A	A	D	A	A	C	C	K	M	C	T
854	2024	1	G	A	D	A	A	C	C	K	M	C	T
855	2024	1	A	A	D	A	T	C	C	N	M	C	T
856	2024	1	A	A	D	A	A	C	C	K	M	C	T
857	2024	1	A	A	D	A	T	C	C	N	M	C	T
858	2024	1	A	A	D	A	A	C	C	K	M	C	T
860	2024	1	A	A	D	A	A	C	C	K	M	C	T
861	2024	1	G	A	D	A	A	C	C	K	M	C	T
862	2024	1	G	A	D	A	A	C	C	K	M	C	T
863	2024	1	A	A	D	A	A	C	C	K	M	C	T
864	2024	1	G	A	D	A	A	C	C	K	M	C	T
865	2024	1	A	A	D	A	A	C	C	K	M	C	T
866	2024	1	A	A	D	A	A	C	C	K	M	C	T
867	2024	1	A	A	D	A	A	C	C	K	M	C	T
868	2024	1	A	A	D	A	A	C	C	K	M	C	T
869	2024	1	A	A	D	A	A	C	C	K	M	C	T
870	2024	1	A	A	D	A	T	C	C	N	M	C	T
872	2024	1	G	A	D	A	A	C	C	K	M	C	T
873	2024	1	A	A	D	A	A	C	C	K	M	C	T
874	2024	2j	A	A	D	S	A	G	G	K	V	C	C
875	2024	2j	A	A	D	S	A	G	G	K	V	C	C
876	2024	1	A	A	D	A	A	C	C	K	M	C	T
877	2024	1	A	A	D	A	A	C	C	K	M	C	T
878	2024	2j	A	A	D	S	A	G	G	K	V	C	C
879	2024	2j	A	A	D	S	A	G	G	K	V	C	C
880	2024	2c	A	A	G	S	A	G	G	K	V	C	C
881	2024	1	A	A	D	A	A	C	C	K	M	C	T
882	2024	2j	A	A	D	S	A	G	G	K	V	C	C
883	2024	1	A	A	D	A	A	C	C	K	M	C	T
884	2024	1	A	A	D	A	T	C	C	N	M	C	T
885	2024	1	A	A	D	A	A	C	C	K	M	C	T
886	2024	1	A	A	D	A	A	C	C	K	M	C	T
887	2024	1	A	A	D	A	T	C	C	N	M	C	T
888	2024	1	A	A	D	A	T	C	C	N	M	C	T
890	2024	1	G	A	D	A	A	C	C	K	M	C	T
891	2024	1	G	A	D	A	A	C	C	K	M	C	T
892	2024	1	A	A	D	A	A	C	C	K	M	C	T
893	2024	1	A	A	D	A	T	C	C	N	M	C	T
896	2024	1	A	A	D	A	T	C	C	N	M	C	T
897	2024	1	A	A	D	A	A	C	C	K	M	C	T
898	2024	1	G	A	D	A	A	C	C	K	M	C	T
899	2024	1	A	A	D	A	A	C	C	K	M	C	T
900	2024	1	A	A	D	A	A	C	C	K	M	C	T
901	2024	1	A	A	D	A	T	C	C	N	M	C	T
902	2024	2j	A	A	D	S	A	G	G	K	V	C	C
903	2024	1	A	A	D	A	T	C	C	N	M	C	T
904	2024	2j	A	A	D	S	A	G	G	K	V	C	C
905	2024	2j	A	A	D	S	A	G	G	K	V	C	C
906	2024	2c	A	A	G	S	A	G	G	K	V	C	C
907	2024	1	G	A	D	A	A	C	C	K	M	C	T
908	2024	1	A	A	D	A	A	C	C	K	M	C	T
909	2024	1	A	A	D	A	A	C	C	K	M	C	T
910	2024	1	A	A	D	A	T	C	C	N	M	C	T
911	2024	2j	A	A	D	S	A	G	G	K	V	C	C
912	2024	1	A	A	D	A	A	C	C	K	M	C	T
913	2024	1	A	A	D	A	A	C	C	K	M	C	T
914	2024	1	A	A	D	A	A	C	C	K	M	C	T
915	2024	2j	A	A	D	S	A	G	G	K	V	C	C
916	2024	1	A	A	D	A	A	C	C	K	M	C	T
917	2024	1	A	A	D	A	A	C	C	K	M	C	T
918	2024	1	A	A	D	A	A	C	C	K	M	C	T
919	2024	2c	A	A	G	S	A	G	G	K	V	C	C
920	2024	1	A	A	D	A	A	C	C	K	M	C	T
921	2024	1	A	A	D	A	A	C	C	K	M	C	T
922	2024	1	A	A	D	A	A	C	C	K	M	C	T
923	2024	1	A	A	D	A	A	C	C	K	M	C	T
924	2024	1	A	A	D	A	T	C	C	N	M	C	T
925	2024	1	G	A	D	A	A	C	C	K	M	C	T
926	2024	2j	A	A	D	S	A	G	G	K	V	C	C
927	2024	2j	A	A	D	S	A	G	G	K	V	C	C
928	2024	1	A	A	D	A	A	C	C	K	M	C	T
929	2024	1	A	A	D	A	A	C	C	K	M	C	T
930	2024	1	A	A	D	A	A	C	C	K	M	C	T
931	2024	1	A	A	D	A	A	C	C	K	M	C	T
932	2024	1	A	A	D	A	A	C	C	K	M	C	T
933	2024	2j	A	A	D	S	A	G	G	K	V	C	C
934	2024	2c	A	A	G	S	A	G	G	K	V	C	C
935	2024	1	A	A	D	A	T	C	C	N	M	C	T
936	2024	1	A	A	D	A	A	C	C	K	M	C	T
937	2024	1	G	A	D	A	A	C	C	K	M	C	T
938	2024	2j	A	A	D	S	A	G	G	K	V	C	C
939	2024	1	A	A	D	A	A	C	C	K	M	C	T
940	2024	1	A	A	D	A	A	C	C	K	M	C	T
941	2024	1	G	A	D	A	A	C	C	K	M	C	T
942	2024	1	A	A	D	A	A	C	C	K	M	C	T
943	2024	1	A	A	D	A	A	C	C	K	M	C	T
944	2024	1	A	A	D	A	A	C	C	K	M	C	T
945	2024	1	A	A	D	A	T	C	C	N	M	C	T
946	2024	2j	A	A	D	S	A	G	G	K	V	C	C
947	2024	1	G	A	D	A	A	C	C	K	M	C	T
948	2024	2b	A	A	D	S	A	G	G	K	V	C	C
950	2024	1	G	A	D	A	A	C	C	K	M	C	T
951	2024	2c	A	A	G	S	A	G	G	K	V	T	C
952	2024	1	A	A	D	A	T	C	C	N	M	C	T
953	2024	1	G	A	D	A	A	C	C	K	M	C	T
954	2024	1	A	A	D	A	T	C	C	N	M	C	T
955	2024	1	A	A	D	A	A	C	C	K	M	C	T
956	2024	1	A	A	D	A	A	C	C	K	M	C	T
957	2024	1	A	A	D	A	A	C	C	K	M	C	T
958	2024	1	A	A	D	A	T	C	C	N	M	C	T
959	2024	1	A	A	D	A	A	C	C	K	M	C	T
960	2024	1	A	A	D	A	A	C	C	K	M	C	T
961	2024	1	A	A	D	A	A	C	C	K	M	C	T
962	2024	1	G	A	D	A	A	C	C	K	M	C	T
963	2024	1	A	A	D	A	A	C	C	K	M	C	T
964	2024	2j	A	A	D	S	A	G	G	K	V	C	C
965	2024	1	A	A	D	A	A	C	C	K	M	C	T
966	2024	1	A	A	D	A	A	C	C	K	M	C	T
967	2024	1	A	A	D	A	A	C	C	K	M	C	T
968	2024	2j	A	A	D	S	A	G	G	K	V	C	C
969	2024	2c	A	A	G	S	A	G	G	K	V	C	C
970	2024	1	A	A	D	A	A	C	C	K	M	C	T
971	2024	1	A	A	D	A	T	C	C	N	M	C	T
972	2024	1	G	A	D	A	A	C	C	K	M	C	T
973	2024	1	G	A	D	A	A	C	C	K	M	C	T
974	2024	2j	A	A	D	S	A	G	G	K	V	C	C
975	2024	2j	A	A	D	S	A	G	G	K	V	C	C
976	2024	1	G	A	D	A	A	C	C	K	M	C	T
980	2024	1	A	A	D	A	A	C	C	K	M	C	T
981	2024	2j	A	A	D	S	A	G	G	K	V	C	C
982	2024	1	A	A	D	A	A	C	C	K	M	C	T
983	2024	1	G	A	D	A	A	C	C	K	M	C	T
984	2024	1	A	A	D	A	A	C	C	K	M	C	T
985	2024	2j	A	A	D	S	A	G	G	K	V	C	C
986	2024	1	A	A	D	A	A	C	C	K	M	C	T
987	2024	1	G	A	D	A	A	C	C	K	M	C	T
988	2024	1	G	A	D	A	A	C	C	K	M	C	T
990	2024	1	A	A	D	A	A	C	C	K	M	C	T
991	2024	1	A	A	D	A	A	C	C	K	M	C	T
992	2024	2c	A	A	G	S	A	G	G	K	V	C	C
993	2024	1	A	A	D	A	A	C	C	K	M	C	T
994	2024	1	G	A	D	A	A	C	C	K	M	C	T
995	2024	1	A	A	D	A	T	C	C	N	M	C	T
996	2024	1	A	A	D	A	A	C	C	K	M	C	T
997	2024	1	A	A	D	A	A	C	C	K	M	C	T
998	2024	2novel	A	A	G	S	A	G	G	K	V	C	C
999	2024	1	G	A	D	A	A	C	C	K	M	C	T
